# Supplementary material for: meso-1-{[2-(Propyl-1-sulfin­yl)eth­yl]sulfin­yl}propane
Source: Acta Crystallogr Sect E Struct Rep Online. 2010 Feb 17;66(Pt 3):o647–8. doi: 10.1107/S1600536810005799 (PMC2983592; doi:10.1107/S1600536810005799)
Supplement: Supplementary file 2 [file e-66-0o647-Isup2.hkl]

#
# h,k,l, Fc-squared, Fo-squared, sigma(Fo-squared) and status flag
#
data_I
_shelx_title ' 0681'
_shelx_refln_list_code          4
_shelx_F_calc_maximum       84.86
_exptl_crystal_F_000       228.00
_reflns_d_resolution_high  0.7696
 
loop_
 _symmetry_equiv_pos_as_xyz
 'x, y, z'
 '-x, y+1/2, -z+1/2'
 '-x, -y, -z'
 'x, -y-1/2, z-1/2'
 
_cell_length_a    11.9794
_cell_length_b     5.2190
_cell_length_c     8.7618
_cell_angle_alpha  90.000
_cell_angle_beta   97.191
_cell_angle_gamma  90.000
 
_shelx_F_squared_multiplier     1.000
 
loop_
 _refln_index_h
 _refln_index_k
 _refln_index_l
 _refln_F_squared_calc
 _refln_F_squared_meas
 _refln_F_squared_sigma
 _refln_observed_status
   2   0   0     1680.10     1415.59     90.10 o
   3   0   0     1388.36     1480.69     37.71 o
   4   0   0     2137.54     2356.38    132.86 o
   5   0   0     2483.86     2775.38    158.69 o
   7   0   0      130.17      115.61      3.32 o
   8   0   0       38.03       38.69      1.31 o
   9   0   0      670.67      754.91     18.94 o
  10   0   0      412.76      432.91     11.96 o
  11   0   0        4.18        0.53      0.38 o
  12   0   0      246.92      240.84      8.50 o
  13   0   0      110.49      106.80      3.42 o
  14   0   0      113.81      106.20      7.07 o
  15   0   0      192.31      209.26     10.10 o
   1   1   0      890.57      825.79     19.29 o
   2   1   0     1816.69     1718.33     34.36 o
   3   1   0        0.39        0.63      0.25 o
   4   1   0      543.23      593.40     14.58 o
   5   1   0     1849.16     2010.28     84.18 o
   6   1   0      434.54      453.46     14.68 o
   7   1   0      475.39      452.05     16.01 o
   8   1   0      257.05      227.45      6.93 o
   9   1   0        9.49        8.34      0.58 o
  10   1   0      148.68      148.55      3.49 o
  11   1   0      386.43      418.92     13.29 o
  12   1   0        0.12       -0.30      0.35 o
  13   1   0       74.62       73.58      1.87 o
  14   1   0       30.86       29.27      1.60 o
  15   1   0        3.36        1.70      0.81 o
   0   2   0     3090.63     3298.29     56.58 o
   1   2   0       37.90       44.74      0.73 o
   2   2   0       66.08       74.40      1.06 o
   3   2   0        0.95        2.96      0.34 o
   4   2   0       20.90       17.80      0.44 o
   5   2   0      303.49      327.95      7.97 o
   6   2   0      271.37      277.16      9.48 o
   7   2   0       14.24       19.38      0.60 o
   8   2   0       11.54        8.20      0.37 o
   9   2   0        9.32        6.49      0.69 o
  10   2   0       24.09       17.35      1.22 o
  11   2   0        1.49        0.87      1.03 o
  12   2   0       18.35       12.90      1.86 o
  13   2   0        0.26       -1.18      0.79 o
  14   2   0       28.09       24.84      2.56 o
   1   3   0      779.98      813.81      8.56 o
   2   3   0     1266.15     1313.17     15.11 o
   3   3   0        0.17        0.55      0.29 o
   4   3   0      657.28      677.83      8.11 o
   5   3   0     1741.95     1774.68     26.40 o
   6   3   0      309.60      311.30      6.93 o
   7   3   0      697.77      729.35     19.68 o
   8   3   0      328.54      310.91      7.49 o
   9   3   0        0.15        0.59      0.45 o
  10   3   0      390.80      406.89      7.61 o
  11   3   0      765.93      786.07     20.45 o
  12   3   0        9.36        7.00      1.03 o
  13   3   0      191.23      162.56     26.84 o
   0   4   0      749.54      696.01     10.40 o
   1   4   0      290.83      279.58      3.39 o
   2   4   0      158.58      152.15      2.13 o
   3   4   0     1135.41     1171.09     13.71 o
   4   4   0      416.34      412.94      5.22 o
   5   4   0       94.64       94.99      2.79 o
   6   4   0      454.89      468.84      7.37 o
   7   4   0      314.65      324.85      7.96 o
   8   4   0       17.84       16.06      1.00 o
   9   4   0      497.94      519.65     14.00 o
  10   4   0       80.00       83.17      4.79 o
  11   4   0       25.25       21.29      3.30 o
  12   4   0      110.21      109.17      5.68 o
   1   5   0       74.77       69.66      1.81 o
   2   5   0      134.44      125.57      1.98 o
   3   5   0        5.91        5.56      0.95 o
   4   5   0       33.92       29.89      1.19 o
   5   5   0       36.96       38.82      1.29 o
   6   5   0       33.56       32.52      1.20 o
   7   5   0        1.15        0.70      0.79 o
   8   5   0       59.34       57.21      2.49 o
   9   5   0       38.63       34.85      1.75 o
  10   5   0       31.52       27.89      2.24 o
   0   6   0      579.98      631.71     22.46 o
   1   6   0       81.38       84.26      2.74 o
   2   6   0       58.70       61.68      2.67 o
   3   6   0      166.62      177.14      5.36 o
   4   6   0       35.27       34.29      1.87 o
   5   6   0      168.29      159.05      5.94 o
   6   6   0      158.20      161.67     13.28 o
   7   6   0       10.49        9.20      3.37 o
 -15   1   1      302.02      350.39     11.80 o
 -14   1   1      192.46      224.15     10.44 o
 -13   1   1       62.17       61.33      4.23 o
 -12   1   1      225.71      237.13      5.19 o
 -11   1   1      121.16      125.08      2.65 o
 -10   1   1       70.67       59.98      2.42 o
  -9   1   1      238.95      238.60      6.84 o
  -8   1   1      177.81      169.42      6.91 o
  -7   1   1       35.05       40.86      2.44 o
  -6   1   1        2.18        1.37      0.41 o
  -5   1   1      770.70      824.34     16.45 o
  -4   1   1      305.97      337.81      8.35 o
  -3   1   1      203.10      176.35      3.20 o
  -2   1   1      137.66      148.12      3.32 o
  -1   1   1      181.03      170.64      2.88 o
   0   1   1     1598.79     1452.16     23.43 o
   1   1   1     7201.89     6454.83     99.68 o
   2   1   1      739.38      748.80     11.19 o
   3   1   1      211.40      182.31      5.46 o
   4   1   1       23.30       39.97      1.15 o
   5   1   1      264.99      283.77      5.13 o
   6   1   1     2247.52     2116.02     98.83 o
   7   1   1      114.75      111.56      4.84 o
   8   1   1      576.94      569.25     17.76 o
   9   1   1      238.94      225.69     11.91 o
  10   1   1       50.73       44.74      2.02 o
  11   1   1       64.98       73.38      3.70 o
  12   1   1      173.20      183.99      4.42 o
  13   1   1       22.45       19.70      1.36 o
  14   1   1       72.68       69.74      3.36 o
  15   1   1      219.79      217.08      6.02 o
 -14   2   1       47.22       49.56      5.75 o
 -13   2   1      177.85      177.91      5.47 o
 -12   2   1      247.90      240.45     11.27 o
 -11   2   1       18.87       21.64      1.54 o
 -10   2   1      921.11      920.42     58.95 o
  -9   2   1      196.75      210.00      9.41 o
  -8   2   1        0.06       -0.01      0.34 o
  -7   2   1      267.49      269.16      7.86 o
  -6   2   1      352.34      373.67      8.66 o
  -5   2   1      910.68      924.78     20.68 o
  -4   2   1      774.32      774.42     17.96 o
  -3   2   1        5.29        5.73      0.26 o
  -2   2   1        0.11        0.89      0.18 o
  -1   2   1      308.10      262.56      3.20 o
   0   2   1      234.04      257.22      4.08 o
   1   2   1      683.80      655.25      9.26 o
   2   2   1       45.03       32.54      0.66 o
   3   2   1       50.60       66.22      1.39 o
   4   2   1      668.70      673.65      9.52 o
   5   2   1      254.61      252.65      3.69 o
   6   2   1       16.66       19.01      0.97 o
   7   2   1      268.96      274.78      8.61 o
   8   2   1      521.61      515.30     15.26 o
   9   2   1       75.55       67.33      1.39 o
  10   2   1      496.17      464.90     18.23 o
  11   2   1      518.55      504.30     11.20 o
  12   2   1       53.16       57.66      3.05 o
  13   2   1      462.58      494.48     47.74 o
  14   2   1      201.57      203.23     20.45 o
 -13   3   1        0.10        2.02      1.20 o
 -12   3   1       19.52       19.95      1.57 o
 -11   3   1       41.19       50.22      3.12 o
 -10   3   1       76.47       71.07      4.65 o
  -9   3   1        1.40        3.18      0.64 o
  -8   3   1      116.36      120.37      3.79 o
  -7   3   1        0.01        1.87      1.00 o
  -6   3   1       17.51       18.98      1.27 o
  -5   3   1        2.18        3.08      0.34 o
  -4   3   1        0.49        2.08      0.38 o
  -3   3   1       15.79       12.06      0.59 o
  -2   3   1       26.34       23.23      0.73 o
  -1   3   1       67.28       73.21      0.98 o
   0   3   1       29.12       47.83      0.70 o
   1   3   1      345.82      432.88      6.48 o
   2   3   1       20.19       22.02      0.62 o
   3   3   1       49.32       43.25      0.78 o
   4   3   1        0.17        2.17      0.45 o
   5   3   1       41.83       49.54      1.02 o
   6   3   1        0.57        1.07      0.45 o
   7   3   1        6.85        5.66      0.34 o
   8   3   1        7.78        6.66      0.39 o
   9   3   1       94.36      102.60      2.74 o
  10   3   1       23.38       23.59      0.85 o
  11   3   1       66.24       56.60      1.44 o
  12   3   1       71.31       67.65      2.91 o
  13   3   1        9.98        9.54      1.29 o
 -12   4   1       69.49       69.10      7.01 o
 -11   4   1       21.03       18.81      1.68 o
 -10   4   1      467.25      510.61     22.55 o
  -9   4   1       43.52       45.34      2.49 o
  -8   4   1        5.14        3.65      0.77 o
  -7   4   1      105.56      102.60      3.31 o
  -6   4   1       66.90       70.21      1.30 o
  -5   4   1      809.87      819.75     10.56 o
  -4   4   1      630.92      638.10      7.77 o
  -3   4   1        0.49        1.50      0.62 o
  -2   4   1       21.67       25.79      0.65 o
  -1   4   1      185.46      217.93      2.61 o
   0   4   1       14.25       14.03      0.47 o
   1   4   1      253.35      267.90      3.32 o
   2   4   1       79.17       90.19      1.42 o
   3   4   1        0.84        2.39      0.44 o
   4   4   1       86.64       88.15      1.42 o
   5   4   1      147.23      149.00      3.53 o
   6   4   1      193.59      190.35      3.08 o
   7   4   1        6.05        6.46      0.85 o
   8   4   1      166.95      165.67      3.35 o
   9   4   1        9.47        8.92      1.61 o
  10   4   1       88.77       85.07      3.64 o
  11   4   1      254.75      255.56      7.43 o
  12   4   1      100.10       87.59      3.34 o
 -10   5   1        0.01        2.83      1.79 o
  -9   5   1      160.39      154.49      4.91 o
  -8   5   1      325.67      321.77     10.94 o
  -7   5   1        7.84        7.26      0.94 o
  -6   5   1      174.11      176.03      5.83 o
  -5   5   1      151.17      153.44      3.07 o
  -4   5   1        6.88        5.46      0.78 o
  -3   5   1      350.22      356.98      5.09 o
  -2   5   1      138.86      137.66      2.33 o
  -1   5   1       41.53       42.07      1.30 o
   0   5   1      299.84      300.75      3.78 o
   1   5   1      255.13      236.27      4.46 o
   2   5   1       63.36       66.70      1.60 o
   3   5   1      346.51      344.30      8.00 o
   4   5   1       82.03       85.97      4.06 o
   5   5   1       84.99       87.12      2.45 o
   6   5   1      521.26      528.57     12.19 o
   7   5   1       55.69       58.69      3.80 o
   8   5   1       80.27       79.54      4.19 o
   9   5   1      276.35      288.61      9.01 o
  10   5   1      113.65      107.71      4.68 o
  -7   6   1       60.57       54.33      4.26 o
  -6   6   1       16.91       10.67      1.63 o
  -5   6   1       50.86       50.07      2.50 o
  -4   6   1        4.74        5.60      1.46 o
  -3   6   1       30.27       25.74      1.55 o
  -2   6   1       25.57       23.06      1.32 o
  -1   6   1       88.93       91.22      3.75 o
   0   6   1        2.22        1.37      1.19 o
   1   6   1        6.01        5.16      1.38 o
   2   6   1       55.21       54.99      2.36 o
   3   6   1        8.45        7.24      1.04 o
   4   6   1      143.61      147.46      7.72 o
   5   6   1       38.30       36.37      2.27 o
   6   6   1      104.53       99.29      7.23 o
 -15   0   2      582.87      635.11     28.14 o
 -14   0   2      363.02      422.02     19.27 o
 -13   0   2        1.62        1.72      0.37 o
 -12   0   2      173.96      184.86      5.96 o
 -11   0   2      766.51      809.78     15.99 o
 -10   0   2      233.91      243.46     12.52 o
  -9   0   2     2336.53     2237.58     53.50 o
  -8   0   2      900.43      913.32     82.47 o
  -6   0   2     1247.60     1132.48     22.48 o
  -5   0   2     1204.17     1214.52     67.67 o
  -4   0   2        6.13        7.38      0.33 o
  -3   0   2     1551.26     1548.69     48.14 o
  -2   0   2     3276.98     3098.89     48.23 o
  -1   0   2        7.91        5.95      0.47 o
   0   0   2      653.76      598.65     19.79 o
   3   0   2     2530.73     2360.22     75.46 o
   4   0   2     1002.76      950.68     36.00 o
   5   0   2      112.02      108.04      3.07 o
   6   0   2      681.63      628.84     16.40 o
   7   0   2     3080.79     2794.22     88.83 o
   8   0   2        7.91        8.97      0.75 o
   9   0   2      555.71      559.62     12.09 o
  10   0   2      108.96      103.01      4.38 o
  11   0   2       18.43       17.04      0.82 o
  12   0   2      149.66      172.63     10.76 o
  13   0   2       83.21       84.42      7.29 o
  14   0   2       21.67       18.16      2.75 o
 -15   1   2        1.82       12.30      2.78 o
 -14   1   2       47.42       55.28      2.65 o
 -13   1   2      155.30      169.76      8.32 o
 -12   1   2       13.06       16.62      1.33 o
 -11   1   2       34.51       35.03      2.01 o
 -10   1   2      317.93      342.24      6.20 o
  -9   1   2      239.18      256.70      8.29 o
  -8   1   2      207.60      226.11      6.37 o
  -7   1   2      397.39      410.71     12.30 o
  -6   1   2      231.31      248.75      5.55 o
  -5   1   2      153.24      160.29      4.65 o
  -4   1   2     4289.71     4281.30     67.22 o
  -3   1   2      800.17      754.12     12.55 o
  -2   1   2      312.08      314.24      5.76 o
  -1   1   2      884.96      787.87     12.83 o
   0   1   2     1205.05     1111.67     23.80 o
   1   1   2      646.62      594.31      7.36 o
   2   1   2     1531.36     1455.79     19.02 o
   3   1   2      298.68      301.32      7.00 o
   4   1   2        4.58        5.11      0.36 o
   5   1   2      511.40      512.62     15.09 o
   6   1   2      288.87      295.82     12.11 o
   7   1   2       28.49       30.27      0.83 o
   8   1   2      113.54      119.18      2.42 o
   9   1   2      134.76      129.17      4.63 o
  10   1   2       29.83       27.85      1.27 o
  11   1   2       98.03       94.42      2.03 o
  12   1   2       93.47       98.04      2.46 o
  13   1   2        0.41       -0.18      0.56 o
  14   1   2       94.33       91.05      6.99 o
 -14   2   2       63.93       65.03      2.94 o
 -13   2   2        6.58        9.60      1.18 o
 -12   2   2        0.18        5.42      1.02 o
 -11   2   2       68.75       62.39      3.15 o
 -10   2   2       23.98       22.56      2.07 o
  -9   2   2      261.48      234.44      6.13 o
  -8   2   2       34.23       33.15      1.42 o
  -7   2   2        2.69        3.65      0.51 o
  -6   2   2        0.77        0.49      0.34 o
  -5   2   2       22.17       20.16      0.64 o
  -4   2   2        1.26        1.79      0.20 o
  -3   2   2       32.07       30.41      0.85 o
  -2   2   2        1.36        0.55      0.19 o
  -1   2   2        4.42        5.70      0.21 o
   0   2   2        0.51        1.01      0.24 o
   1   2   2      452.18      476.32      5.39 o
   2   2   2      234.60      260.44      3.50 o
   3   2   2      123.74      135.06      1.96 o
   4   2   2        3.33        1.89      0.24 o
   5   2   2        3.90        9.02      0.51 o
   6   2   2      117.67      128.39      2.50 o
   7   2   2      349.06      365.05     11.99 o
   8   2   2        4.53        5.72      0.59 o
   9   2   2      118.58      105.89      5.24 o
  10   2   2        0.42        1.63      0.44 o
  11   2   2        2.17        2.31      0.67 o
  12   2   2       19.26       18.60      1.04 o
  13   2   2        6.28        6.02      1.58 o
  14   2   2       16.75       16.94      2.01 o
 -12   3   2       35.21       31.50      6.42 o
 -11   3   2       23.51       20.74      1.17 o
 -10   3   2      529.18      562.53     10.63 o
  -9   3   2      483.03      507.55     12.08 o
  -8   3   2      186.29      174.60      5.50 o
  -7   3   2      485.26      465.20      9.58 o
  -6   3   2      312.45      311.94      4.59 o
  -5   3   2      178.38      177.06      2.38 o
  -4   3   2     3780.84     3778.50     45.06 o
  -3   3   2      759.22      760.63     12.35 o
  -2   3   2      282.83      282.72      5.57 o
  -1   3   2      877.08      891.59     11.29 o
   0   3   2      756.95      759.03      8.49 o
   1   3   2      662.31      704.37     10.26 o
   2   3   2     1699.53     1727.11     19.84 o
   3   3   2      243.79      240.18      3.33 o
   4   3   2       53.03       53.08      1.07 o
   5   3   2      667.53      676.21      8.72 o
   6   3   2      289.34      288.34      4.32 o
   7   3   2        0.19        0.79      0.33 o
   8   3   2      237.64      233.14      5.42 o
   9   3   2      153.62      144.23      5.45 o
  10   3   2      114.95      113.86      4.28 o
  11   3   2      250.64      227.29      5.81 o
  12   3   2      225.73      232.09     23.92 o
  13   3   2        0.27       -0.75      1.37 o
 -12   4   2      213.91      218.79     22.29 o
 -11   4   2      216.62      233.35     26.86 o
 -10   4   2        8.37       14.86      2.41 o
  -9   4   2      223.05      240.00      8.79 o
  -8   4   2      406.88      440.12      8.52 o
  -7   4   2       11.48        8.04      1.02 o
  -6   4   2      848.78      871.11     12.09 o
  -5   4   2      589.05      599.86      7.34 o
  -4   4   2        5.58        5.35      0.71 o
  -3   4   2      503.29      506.06      6.33 o
  -2   4   2     1318.01     1340.69     15.60 o
  -1   4   2       23.01       23.98      0.86 o
   0   4   2      686.66      712.81      8.22 o
   1   4   2      608.62      579.89      8.17 o
   2   4   2       70.17       54.59      0.99 o
   3   4   2      340.56      340.66      4.35 o
   4   4   2      675.34      680.70      8.21 o
   5   4   2       60.22       56.01      1.06 o
   6   4   2      135.51      141.04      3.31 o
   7   4   2      301.62      295.71      7.20 o
   8   4   2       24.66       23.01      1.41 o
   9   4   2       54.01       59.59      2.06 o
  10   4   2      189.03      189.05      4.71 o
  11   4   2       21.38       16.49      1.31 o
 -10   5   2        2.39        0.63      1.74 o
  -9   5   2       42.77       37.56      2.51 o
  -8   5   2       34.41       29.69      1.61 o
  -7   5   2      109.57      105.00      4.27 o
  -6   5   2        0.66        0.34      0.57 o
  -5   5   2        7.44        7.05      0.81 o
  -4   5   2      149.62      148.86      3.63 o
  -3   5   2        4.36        4.89      0.67 o
  -2   5   2        2.44        2.46      0.48 o
  -1   5   2      122.86      113.70      2.15 o
   0   5   2       63.00       57.76      2.22 o
   1   5   2       83.21       88.63      2.90 o
   2   5   2        3.57        4.64      0.55 o
   3   5   2      142.05      132.55      3.86 o
   4   5   2       30.99       24.49      2.11 o
   5   5   2       35.76       29.68      2.15 o
   6   5   2       10.57        8.83      0.73 o
   7   5   2       13.54       12.26      2.08 o
   8   5   2        6.94        4.91      1.48 o
   9   5   2       23.10       19.51      2.29 o
  -6   6   2      148.19      143.00      6.53 o
  -5   6   2       80.88       87.47     12.22 o
  -4   6   2        0.27        1.62      1.18 o
  -3   6   2       70.11       72.08      3.02 o
  -2   6   2      200.14      217.11      9.36 o
  -1   6   2        2.20        0.53      1.57 o
   0   6   2      158.73      176.51      6.48 o
   1   6   2      260.56      265.98      9.57 o
   2   6   2       61.29       60.11      3.36 o
   3   6   2      170.25      204.41     10.97 o
   4   6   2      116.04      132.26      7.23 o
   5   6   2        5.34        4.61      1.84 o
   6   6   2      187.25      181.03     16.17 o
 -15   1   3        0.46        0.28      0.99 o
 -14   1   3      508.81      583.18     24.42 o
 -13   1   3       93.62      101.22      3.62 o
 -12   1   3        0.17        1.10      0.94 o
 -11   1   3       81.12       75.28      3.58 o
 -10   1   3      240.72      240.32      5.54 o
  -9   1   3      616.70      634.02     17.54 o
  -8   1   3      923.09      933.98     22.59 o
  -7   1   3        2.23        2.65      0.29 o
  -6   1   3        6.79        5.32      0.24 o
  -5   1   3      124.01      101.67      1.51 o
  -4   1   3       55.78       65.75      1.13 o
  -3   1   3     1141.61     1147.31     16.60 o
  -2   1   3       43.62       28.76      0.77 o
  -1   1   3      114.40      136.42      2.71 o
   0   1   3      554.64      519.00     12.55 o
   1   1   3      127.71      108.32      2.12 o
   2   1   3      233.12      259.73      3.45 o
   3   1   3      126.70      101.92      2.73 o
   4   1   3      723.95      713.13     12.36 o
   5   1   3      164.88      181.46      5.38 o
   6   1   3      551.63      559.12     13.52 o
   7   1   3      863.13      881.97     34.52 o
   8   1   3      314.02      341.34      6.68 o
   9   1   3      702.20      740.50     36.59 o
  10   1   3      399.33      384.67     10.37 o
  11   1   3       32.30       31.60      1.90 o
  12   1   3      153.90      153.95      4.19 o
  13   1   3      296.86      320.53     11.97 o
  14   1   3        0.26       -0.47      1.29 o
 -14   2   3        5.25        7.14      2.52 o
 -13   2   3      141.20      143.35      5.34 o
 -12   2   3      220.39      226.39      9.44 o
 -11   2   3        1.69        1.36      0.61 o
 -10   2   3       48.29       40.79      2.49 o
  -9   2   3      230.76      218.49      8.72 o
  -8   2   3       56.13       55.47      1.91 o
  -7   2   3      203.94      208.26      4.66 o
  -6   2   3       14.43       13.51      0.81 o
  -5   2   3        0.01        0.74      0.46 o
  -4   2   3      320.35      323.53      6.64 o
  -3   2   3     1356.24     1341.06     23.48 o
  -2   2   3      189.53      202.19      4.33 o
  -1   2   3      474.27      447.97      5.34 o
   0   2   3        0.44        3.48      0.50 o
   1   2   3      258.20      276.54      4.32 o
   2   2   3     2255.82     2242.20     29.74 o
   3   2   3      165.53      146.70      2.35 o
   4   2   3      722.98      726.78      9.98 o
   5   2   3      719.63      732.01     11.05 o
   6   2   3      158.51      155.34      3.25 o
   7   2   3      238.68      239.89      6.07 o
   8   2   3      483.45      485.96     18.16 o
   9   2   3       87.41       90.64      5.03 o
  10   2   3      108.16      100.99      2.72 o
  11   2   3      589.85      608.58     17.58 o
  12   2   3      163.73      157.71      8.47 o
  13   2   3        0.28        1.00      0.99 o
 -13   3   3        5.85        4.14      1.30 o
 -12   3   3        2.59        0.97      1.79 o
 -11   3   3       30.90       32.81      1.89 o
 -10   3   3        2.43        3.53      1.17 o
  -9   3   3       35.72       26.26      1.86 o
  -8   3   3       33.24       21.12      1.42 o
  -7   3   3       21.04       18.90      0.64 o
  -6   3   3        1.95        2.55      0.38 o
  -5   3   3       34.73       33.07      0.81 o
  -4   3   3        2.31        2.20      0.28 o
  -3   3   3       11.02       10.90      0.52 o
  -2   3   3        7.36        5.53      0.27 o
  -1   3   3        2.44        3.35      0.48 o
   0   3   3      129.46      129.33      2.11 o
   1   3   3       34.54       33.38      0.93 o
   2   3   3      156.17      178.37      2.43 o
   3   3   3      142.94      157.53      2.15 o
   4   3   3       47.65       45.12      1.06 o
   5   3   3        0.39        0.75      0.37 o
   6   3   3      114.26      118.83      1.93 o
   7   3   3       11.07       12.89      0.83 o
   8   3   3       51.89       47.70      1.72 o
   9   3   3       33.36       32.93      1.77 o
  10   3   3       39.42       46.00      2.55 o
  11   3   3       15.00       15.09      1.22 o
  12   3   3       32.23       26.27      1.85 o
 -12   4   3       38.06       33.92      4.40 o
 -11   4   3        0.84       -0.44      1.37 o
 -10   4   3       18.43       18.36      3.27 o
  -9   4   3      107.65      114.18      4.11 o
  -8   4   3       16.71       15.70      1.40 o
  -7   4   3       98.08       88.79      2.84 o
  -6   4   3       12.02       10.41      0.89 o
  -5   4   3        4.74        5.14      0.57 o
  -4   4   3      263.35      265.07      4.03 o
  -3   4   3     1103.93     1105.04     13.06 o
  -2   4   3        2.14        3.61      0.75 o
  -1   4   3      171.24      175.61      2.43 o
   0   4   3       26.23       30.31      0.85 o
   1   4   3       10.23       11.19      0.78 o
   2   4   3      817.66      876.23     10.57 o
   3   4   3      191.49      201.29      2.83 o
   4   4   3      117.16      117.43      2.24 o
   5   4   3      114.37      109.36      1.82 o
   6   4   3       39.75       37.65      1.91 o
   7   4   3        6.96        6.01      0.61 o
   8   4   3       33.82       33.99      1.10 o
   9   4   3        9.26        8.41      0.88 o
  10   4   3       22.73       23.44      1.75 o
  11   4   3      109.02      112.13      4.99 o
 -10   5   3       67.63       66.26      7.52 o
  -9   5   3      113.76      116.58      6.42 o
  -8   5   3      201.07      199.64      7.04 o
  -7   5   3       64.20       59.89      8.88 o
  -6   5   3       53.99       57.32      4.18 o
  -5   5   3      365.23      353.17     10.21 o
  -4   5   3        0.11        0.95      0.73 o
  -3   5   3      126.99      126.14      3.44 o
  -2   5   3      209.77      213.90      4.33 o
  -1   5   3       42.32       43.99      1.67 o
   0   5   3      354.35      360.65      5.43 o
   1   5   3      314.77      316.66      7.83 o
   2   5   3        5.06        2.59      0.72 o
   3   5   3      135.19      141.54      2.83 o
   4   5   3      409.15      415.48      9.08 o
   5   5   3        0.30       -0.05      0.75 o
   6   5   3      306.44      275.99      9.21 o
   7   5   3      331.02      330.97     13.87 o
   8   5   3       24.06       18.74      2.47 o
   9   5   3      225.60      203.88     11.10 o
  -6   6   3       54.09       42.79      5.58 o
  -5   6   3       17.96       16.18      4.09 o
  -4   6   3        4.93        1.42      2.19 o
  -3   6   3       61.83       63.38      4.02 o
  -2   6   3       39.10       44.54      3.37 o
  -1   6   3       53.22       59.55      3.77 o
   0   6   3       35.50       34.47      3.06 o
   1   6   3       17.39       15.75      2.90 o
   2   6   3       10.76        8.25      2.41 o
   3   6   3        0.18       -1.05      2.04 o
   4   6   3        3.06        2.90      2.01 o
   5   6   3      118.76      127.50      7.88 o
 -15   0   4        3.15       -1.24      1.39 o
 -14   0   4      323.59      357.46     16.06 o
 -13   0   4      489.66      571.36     19.52 o
 -12   0   4      132.85      158.51     12.48 o
 -11   0   4      295.79      341.00     12.26 o
 -10   0   4      289.01      280.19     11.66 o
  -9   0   4       27.22       26.20      1.93 o
  -8   0   4     4424.70     4478.12    139.70 o
  -7   0   4     1420.86     1380.52     56.64 o
  -6   0   4      310.41      336.96     13.61 o
  -5   0   4      865.20      840.65     26.30 o
  -4   0   4     1576.38     1522.77     32.95 o
  -3   0   4      852.11      886.31     14.52 o
  -2   0   4     4460.35     4147.98     86.73 o
  -1   0   4      532.43      483.76     16.81 o
   0   0   4       42.84       42.44      1.40 o
   1   0   4     1387.11     1325.98     30.89 o
   2   0   4      802.05      826.93     16.98 o
   3   0   4      403.43      509.38     17.69 o
   4   0   4      340.92      340.00     13.13 o
   5   0   4      559.36      630.54     39.26 o
   6   0   4      178.55      175.70      8.67 o
   7   0   4      335.00      315.38     16.25 o
   8   0   4      728.86      691.91     17.48 o
   9   0   4       85.26       75.49      3.68 o
  10   0   4      640.66      641.88     48.71 o
  11   0   4       21.99       20.99      1.71 o
  12   0   4      137.35      126.91      7.58 o
  13   0   4      124.40      122.38      6.80 o
 -14   1   4        6.90        4.00      1.03 o
 -13   1   4      223.82      243.37      6.64 o
 -12   1   4      179.09      178.97      7.34 o
 -11   1   4        5.18        4.63      0.52 o
 -10   1   4      235.85      225.12      4.47 o
  -9   1   4      220.31      224.21      7.94 o
  -8   1   4       11.13       12.52      0.76 o
  -7   1   4      222.65      238.96      3.28 o
  -6   1   4      625.52      632.98     12.86 o
  -5   1   4        4.84        5.94      0.36 o
  -4   1   4      185.97      184.16      2.48 o
  -3   1   4     1208.17     1194.54     17.68 o
  -2   1   4      978.24      972.84     22.42 o
  -1   1   4      441.66      453.12     10.36 o
   0   1   4      535.24      519.69     11.33 o
   1   1   4       94.38       98.04      2.24 o
   2   1   4      118.78      117.83      2.80 o
   3   1   4     1201.72     1215.48     16.48 o
   4   1   4       50.18       48.63      1.39 o
   5   1   4      147.91      148.01      3.87 o
   6   1   4      121.15      132.40      3.55 o
   7   1   4       32.99       34.63      0.89 o
   8   1   4       55.80       59.88      1.32 o
   9   1   4       44.72       48.23      1.09 o
  10   1   4        0.42        0.95      0.46 o
  11   1   4       36.21       32.67      2.09 o
  12   1   4       53.99       53.22      3.49 o
  13   1   4        0.67        0.05      0.65 o
 -14   2   4       18.79       17.91      1.88 o
 -13   2   4       84.77       89.13      4.99 o
 -12   2   4        2.34        2.14      1.30 o
 -11   2   4        0.10        0.82      0.68 o
 -10   2   4       13.50        9.99      0.74 o
  -9   2   4        2.17        3.16      0.49 o
  -8   2   4      533.01      480.44     14.00 o
  -7   2   4      150.37      135.38      2.83 o
  -6   2   4       42.64       40.96      0.90 o
  -5   2   4        2.86        3.16      0.23 o
  -4   2   4       39.16       33.58      0.90 o
  -3   2   4      126.46      130.25      2.20 o
  -2   2   4      514.41      512.00     12.66 o
  -1   2   4        3.64        8.98      1.19 o
   0   2   4       44.77       54.64      2.24 o
   1   2   4       30.43       27.72      0.49 o
   2   2   4       11.15        8.51      0.52 o
   3   2   4       11.83       18.43      0.46 o
   4   2   4       35.80       33.03      0.67 o
   5   2   4        4.40        4.61      0.30 o
   6   2   4       68.83       74.06      1.31 o
   7   2   4       38.66       35.73      1.07 o
   8   2   4      137.51      138.60      4.53 o
   9   2   4       23.84       22.86      1.47 o
  10   2   4      122.42      123.57      4.42 o
  11   2   4        0.00        0.04      0.53 o
  12   2   4       45.55       40.88      3.80 o
  13   2   4       21.21       17.73      3.40 o
 -11   3   4       10.88        8.96      1.49 o
 -10   3   4      330.55      334.07     14.72 o
  -9   3   4      319.30      311.75      6.51 o
  -8   3   4        9.70        9.15      0.51 o
  -7   3   4      319.32      309.69      5.05 o
  -6   3   4      707.37      685.85      9.70 o
  -5   3   4        2.37        0.53      0.36 o
  -4   3   4      293.72      287.78      4.03 o
  -3   3   4     1309.31     1287.30     16.38 o
  -2   3   4      743.31      741.65     10.71 o
  -1   3   4      552.92      563.73      6.85 o
   0   3   4      635.22      619.24      8.93 o
   1   3   4       39.49       43.47      1.91 o
   2   3   4      351.49      363.72      4.87 o
   3   3   4     1761.67     1832.78     24.61 o
   4   3   4       38.63       38.76      1.16 o
   5   3   4      406.59      418.27      5.64 o
   6   3   4      200.73      196.14      3.09 o
   7   3   4       12.82       10.14      0.53 o
   8   3   4      209.72      214.12      8.18 o
   9   3   4      120.21      112.38      4.50 o
  10   3   4       12.91       11.55      0.96 o
  11   3   4      121.83      111.57      9.37 o
  12   3   4      120.74      122.47      4.29 o
 -11   4   4      352.03      340.95     26.41 o
 -10   4   4      131.22      131.88     15.13 o
  -9   4   4       67.14       64.84      2.08 o
  -8   4   4      407.56      448.64      9.64 o
  -7   4   4      161.45      166.22      3.31 o
  -6   4   4       21.44       18.53      1.09 o
  -5   4   4      681.55      688.15      9.05 o
  -4   4   4      487.48      497.60      6.92 o
  -3   4   4       45.15       45.87      1.25 o
  -2   4   4      403.56      409.16      5.54 o
  -1   4   4      482.33      488.32      6.29 o
   0   4   4        2.96       10.55      0.84 o
   1   4   4      659.54      678.55      7.84 o
   2   4   4      292.82      285.21      4.43 o
   3   4   4       16.03       17.71      0.68 o
   4   4   4      195.39      200.88      2.85 o
   5   4   4      270.50      267.81      4.16 o
   6   4   4        2.55        1.82      0.52 o
   7   4   4      175.21      168.26      5.02 o
   8   4   4       37.59       30.28      3.22 o
   9   4   4        7.57        7.31      1.19 o
  10   4   4       69.52       69.03      2.67 o
  -9   5   4       43.74       38.24      3.77 o
  -8   5   4        2.19        2.03      1.31 o
  -7   5   4       15.92       16.44      4.09 o
  -6   5   4       87.31       81.34      2.82 o
  -5   5   4       35.29       30.00      2.76 o
  -4   5   4       40.89       32.75      1.86 o
  -3   5   4        2.69        2.16      0.84 o
  -2   5   4       75.15       69.68      4.13 o
  -1   5   4        0.13       -0.20      0.57 o
   0   5   4       52.16       46.97      1.55 o
   1   5   4       65.00       58.41      2.58 o
   2   5   4       25.82       24.52      1.58 o
   3   5   4      102.08      109.93      2.59 o
   4   5   4       16.51       12.76      1.16 o
   5   5   4       79.70       73.66      3.44 o
   6   5   4       15.44       14.62      1.63 o
   7   5   4       35.31       30.56      3.60 o
   8   5   4        6.67        4.94      1.93 o
  -5   6   4      136.27      126.99      4.86 o
  -4   6   4       71.07       65.39      4.91 o
  -3   6   4      121.25      127.60      6.70 o
  -2   6   4      210.57      219.98     11.03 o
  -1   6   4       34.23       31.51      3.24 o
   0   6   4       31.18       34.69      2.34 o
   2   6   4       38.33       40.94      2.73 o
   3   6   4       10.06        8.43      1.47 o
   4   6   4       66.64       62.55      4.66 o
 -14   1   5        6.36        4.66      1.45 o
 -13   1   5      112.24      112.55      5.59 o
 -12   1   5       33.42       31.73      1.81 o
 -11   1   5      113.04      127.19      4.51 o
 -10   1   5        0.64        0.12      0.46 o
  -9   1   5       10.72       11.56      0.60 o
  -8   1   5      132.09      128.57      3.83 o
  -7   1   5     1272.34     1241.55     18.56 o
  -6   1   5        8.23        9.03      0.43 o
  -5   1   5      302.97      294.54      3.77 o
  -4   1   5        1.45        1.05      0.24 o
  -3   1   5       25.03       26.10      0.66 o
  -2   1   5     1837.54     1789.65     30.00 o
  -1   1   5      494.72      505.17      7.53 o
   0   1   5      636.19      633.04     12.35 o
   1   1   5      686.93      685.46     11.99 o
   2   1   5      124.94      123.20      2.02 o
   3   1   5      165.24      154.84      3.21 o
   4   1   5      273.50      234.56      3.68 o
   5   1   5      113.17      124.99      3.43 o
   6   1   5      154.63      147.74      4.02 o
   7   1   5      682.27      746.05     22.41 o
   8   1   5      187.03      202.08      4.49 o
   9   1   5       45.17       46.53      1.44 o
  10   1   5      111.26      112.35      3.99 o
  11   1   5      288.90      296.12      8.80 o
  12   1   5       76.23       66.23      2.09 o
 -13   2   5      133.38      144.72      8.94 o
 -12   2   5      343.94      393.74     55.91 o
 -11   2   5       41.79       40.55      3.23 o
 -10   2   5       20.92       19.40      0.93 o
  -9   2   5      224.18      219.71     10.87 o
  -8   2   5        0.41        0.49      0.42 o
  -7   2   5      233.29      246.54      3.91 o
  -6   2   5      179.77      175.82      2.46 o
  -5   2   5        0.09        0.66      0.60 o
  -4   2   5      469.44      458.93      7.88 o
  -3   2   5      219.90      217.32      5.99 o
  -2   2   5       33.82       35.50      1.45 o
  -1   2   5      141.20      138.80      2.29 o
   0   2   5      783.03      780.54     13.92 o
   1   2   5       53.86       66.89      3.20 o
   2   2   5      722.28      724.84     11.81 o
   3   2   5      926.73      960.50     18.56 o
   4   2   5      288.91      303.72      5.16 o
   5   2   5      783.93      810.20     10.46 o
   6   2   5      763.68      774.62     12.35 o
   7   2   5        0.10       -0.18      0.30 o
   8   2   5      312.73      320.51      6.44 o
   9   2   5      623.65      670.29     21.72 o
  10   2   5        6.68        5.82      0.71 o
  11   2   5      294.83      301.92     12.02 o
  12   2   5      247.61      222.28      8.02 o
 -12   3   5        0.05       -0.62      1.34 o
 -11   3   5        9.00        4.82      1.25 o
 -10   3   5       34.57       20.36      3.27 o
  -9   3   5       10.33        7.28      1.56 o
  -8   3   5        6.52        8.06      0.74 o
  -7   3   5       62.25       44.13      1.29 o
  -6   3   5       30.30       27.62      1.03 o
  -5   3   5       16.04       16.86      0.63 o
  -4   3   5       13.99       12.32      0.45 o
  -3   3   5       44.83       43.53      1.02 o
  -2   3   5        8.03        9.94      0.53 o
  -1   3   5       17.29       18.56      0.66 o
   0   3   5        7.82        7.49      0.71 o
   1   3   5       79.80       77.84      1.98 o
   2   3   5       59.83       62.32      1.08 o
   3   3   5       70.98       75.69      1.32 o
   4   3   5      202.31      206.62      3.34 o
   5   3   5       29.48       28.71      1.06 o
   6   3   5        0.64        0.92      0.43 o
   7   3   5      100.60       96.34      1.75 o
   8   3   5       34.84       33.53      1.70 o
   9   3   5       82.40       80.61      3.15 o
  10   3   5       86.69       85.48      3.72 o
  11   3   5       13.78       13.03      1.22 o
 -11   4   5       16.40       13.11      1.50 o
 -10   4   5       13.33       13.92      1.66 o
  -9   4   5       90.38       84.34      4.74 o
  -8   4   5        0.21       -0.56      0.75 o
  -7   4   5      119.13      101.66      5.11 o
  -6   4   5      101.79       88.60      2.61 o
  -5   4   5        0.96        0.80      0.46 o
  -4   4   5       85.55       81.54      1.56 o
  -3   4   5       71.04       65.57      1.93 o
  -2   4   5      172.16      161.83      2.80 o
  -1   4   5        7.00       11.48      2.06 o
   0   4   5      200.77      204.65      3.46 o
   1   4   5        1.75        3.24      1.19 o
   2   4   5       79.71       78.49      1.70 o
   3   4   5      314.25      311.56      4.85 o
   4   4   5      349.27      362.39      5.03 o
   5   4   5      127.81      122.27      2.99 o
   6   4   5      178.45      159.02      6.47 o
   7   4   5        5.02        1.94      1.35 o
   8   4   5       57.34       46.19      5.97 o
   9   4   5      131.93      113.02      4.47 o
  -8   5   5      145.78      141.92     10.59 o
  -7   5   5      212.01      208.88     14.19 o
  -6   5   5        9.76        6.60      1.18 o
  -5   5   5      198.99      185.37      5.11 o
  -3   5   5       24.57       27.59      3.40 o
  -2   5   5      520.66      551.82     14.23 o
  -1   5   5      121.01      141.14      3.88 o
   0   5   5       47.57       51.48      3.17 o
   1   5   5      338.22      359.73      8.11 o
   2   5   5      259.88      269.99      8.16 o
   3   5   5       86.18       81.91      5.25 o
   4   5   5      336.18      308.97     15.26 o
   5   5   5       97.05       95.58      8.02 o
   6   5   5       12.82       11.29      1.41 o
   7   5   5      391.27      423.55     15.09 o
  -3   6   5       85.65       96.89      6.08 o
  -2   6   5       46.55       52.20      4.02 o
  -1   6   5      184.02      191.72      9.88 o
   1   6   5        5.02        7.10      1.54 o
 -14   0   6      189.33      192.18      9.17 o
 -13   0   6      207.10      225.39     10.44 o
 -12   0   6       24.10       24.96      1.70 o
 -11   0   6      236.00      248.87     10.75 o
 -10   0   6      577.04      588.82     14.02 o
  -9   0   6        0.06       -0.13      0.68 o
  -8   0   6      110.75      107.83      5.61 o
  -7   0   6     1237.72     1227.91     26.65 o
  -6   0   6     1343.27     1316.91     37.94 o
  -5   0   6      445.65      452.43      8.30 o
  -4   0   6      753.12      711.50     12.20 o
  -3   0   6       89.51       88.49      2.50 o
  -2   0   6      169.31      172.08      4.44 o
  -1   0   6     3145.99     3067.47     48.80 o
   0   0   6      257.64      308.76      5.11 o
   1   0   6      625.91      627.69     12.30 o
   2   0   6      373.61      399.69     16.66 o
   3   0   6       54.18       64.08      3.73 o
   4   0   6      178.24      168.19      6.67 o
   5   0   6      151.35      149.30      3.98 o
   6   0   6        5.90        3.12      0.77 o
   7   0   6      239.66      220.39      7.56 o
   8   0   6      204.59      203.87      4.96 o
   9   0   6        6.67        5.39      0.62 o
  10   0   6        0.10       -0.21      0.67 o
  11   0   6       47.37       46.33      3.98 o
  12   0   6        3.13        2.74      1.00 o
 -13   1   6        1.94        3.05      0.91 o
 -12   1   6      373.94      399.21     12.41 o
 -11   1   6      182.40      190.76     11.61 o
 -10   1   6       12.98       13.97      0.80 o
  -9   1   6      193.11      188.35      4.69 o
  -8   1   6      237.35      240.29      5.63 o
  -7   1   6       44.85       49.31      1.67 o
  -6   1   6      415.81      428.80      7.11 o
  -5   1   6      210.66      203.57      2.71 o
  -4   1   6        1.29        1.56      0.23 o
  -3   1   6      330.71      332.37      4.67 o
  -2   1   6      199.41      202.65      2.88 o
  -1   1   6       57.38       59.73      1.30 o
   0   1   6       66.97       69.21      1.41 o
   1   1   6      244.16      251.33      3.20 o
   2   1   6       18.21       20.00      0.55 o
   3   1   6      101.40      103.50      1.63 o
   4   1   6      189.84      204.07      2.99 o
   5   1   6       39.54       40.51      1.06 o
   6   1   6      166.90      173.84      4.16 o
   7   1   6       29.86       29.28      0.87 o
   8   1   6       25.11       20.08      2.36 o
   9   1   6       51.02       49.44      1.18 o
  10   1   6       36.50       35.97      2.24 o
  11   1   6       29.66       26.35      1.68 o
 -13   2   6        2.64        2.13      0.97 o
 -12   2   6        0.72       -0.21      1.16 o
 -11   2   6       16.13       12.48      0.83 o
 -10   2   6        7.73        5.14      0.68 o
  -9   2   6       15.34       11.97      0.81 o
  -8   2   6        0.35        1.28      0.35 o
  -7   2   6       83.67       71.40      1.69 o
  -6   2   6      166.48      139.00      2.07 o
  -5   2   6       34.22       26.13      0.58 o
  -4   2   6       17.13       12.76      0.44 o
  -3   2   6        4.49        4.40      0.96 o
  -2   2   6       23.71       22.17      0.90 o
  -1   2   6      413.02      411.80      6.28 o
   0   2   6       13.77       17.74      1.38 o
   1   2   6      172.08      176.52      6.81 o
   2   2   6       14.24       15.67      0.74 o
   3   2   6        6.57        7.82      0.39 o
   4   2   6       37.58       33.41      0.82 o
   5   2   6       20.94       15.64      0.65 o
   6   2   6       16.81       14.11      0.67 o
   7   2   6       75.40       62.99      3.74 o
   8   2   6       13.87       13.79      1.22 o
   9   2   6        2.25        1.91      1.15 o
  10   2   6       11.25       13.14      1.23 o
  11   2   6        4.01        2.46      1.23 o
 -12   3   6      772.48      600.15     27.37 o
 -11   3   6      378.89      386.61     35.38 o
 -10   3   6       27.45       28.02      5.27 o
  -9   3   6      285.42      291.05     20.43 o
  -8   3   6      341.03      338.55      5.92 o
  -7   3   6      129.22      125.62      3.30 o
  -6   3   6      847.50      882.23     12.83 o
  -5   3   6      243.74      220.94      3.40 o
  -4   3   6       32.42       39.31      1.38 o
  -3   3   6      540.91      556.28      8.95 o
  -2   3   6      245.42      241.41      5.11 o
  -1   3   6        9.74       14.35      1.30 o
   0   3   6      180.54      181.89      2.81 o
   1   3   6      274.09      270.97      4.32 o
   2   3   6       92.77       97.98      2.25 o
   3   3   6      288.09      294.55      3.60 o
   4   3   6      396.85      414.72      5.42 o
   5   3   6       58.36       58.54      1.51 o
   6   3   6      405.78      418.86      8.37 o
   7   3   6       57.31       54.39      3.22 o
   8   3   6       99.00      108.22      5.56 o
   9   3   6      166.53      180.92      5.59 o
  10   3   6      116.51      112.24      6.54 o
 -10   4   6      392.93      384.10     22.64 o
  -9   4   6       45.09       39.79      7.47 o
  -8   4   6      198.19      194.82     11.78 o
  -7   4   6      330.18      336.67     19.95 o
  -6   4   6       60.07       60.93      3.47 o
  -5   4   6      147.94      149.57      7.14 o
  -4   4   6      418.05      424.86      7.89 o
  -3   4   6      112.98      109.28      2.73 o
  -2   4   6       90.27       93.67      2.39 o
  -1   4   6      327.35      339.66      5.89 o
   0   4   6       47.59       50.51      1.53 o
   1   4   6       26.57       29.46      1.62 o
   2   4   6      227.10      223.03      4.62 o
   3   4   6       95.39       86.31      2.77 o
   4   4   6       99.60       98.38      3.19 o
   5   4   6      114.29      105.95      3.19 o
   6   4   6       11.28        8.95      0.87 o
   7   4   6       15.21       12.45      1.89 o
   8   4   6      122.30      124.31      4.24 o
  -7   5   6       31.66       28.39      5.87 o
  -6   5   6       19.16       18.75      2.32 o
  -5   5   6       44.06       41.54      3.30 o
  -4   5   6       63.51       61.30      4.04 o
  -3   5   6        7.80        6.22      1.09 o
  -2   5   6       33.34       29.03      2.50 o
  -1   5   6        6.86        8.26      1.48 o
   0   5   6       13.76       12.12      2.36 o
   1   5   6       24.60       20.05      2.82 o
   2   5   6       65.50       60.69      2.77 o
   3   5   6        3.01        2.73      1.27 o
   4   5   6       41.87       40.73      5.24 o
   5   5   6       36.74       35.36      1.99 o
 -13   1   7       79.76       72.21      4.60 o
 -12   1   7        1.43        2.31      0.87 o
 -11   1   7      110.95      121.20      8.30 o
 -10   1   7      149.35      152.85      6.85 o
  -9   1   7        0.07        0.28      0.39 o
  -8   1   7      207.92      208.39      4.28 o
  -7   1   7       72.84       69.57      1.66 o
  -6   1   7       99.66       82.35      2.02 o
  -5   1   7        3.06        5.77      0.45 o
  -4   1   7      432.12      400.06      5.47 o
  -3   1   7       16.55       20.99      0.90 o
  -2   1   7      345.35      343.36      4.35 o
  -1   1   7      557.87      575.41      9.60 o
   0   1   7      659.71      691.91     15.35 o
   1   1   7      427.97      444.19      7.11 o
   2   1   7      797.45      807.37     10.24 o
   3   1   7        0.99        0.21      0.56 o
   4   1   7      257.24      260.98      3.27 o
   5   1   7      613.65      620.22      8.27 o
   6   1   7       26.35       23.23      1.16 o
   7   1   7      377.00      360.18      6.95 o
   8   1   7      314.39      307.84     10.69 o
   9   1   7       20.47       20.89      1.07 o
  10   1   7       34.08       29.00      1.98 o
 -12   2   7       59.84       58.82      8.62 o
 -10   2   7        0.31       -0.15      1.10 o
  -9   2   7      178.21      165.83      6.85 o
  -8   2   7       56.30       49.64      1.99 o
  -7   2   7       11.90        9.51      0.75 o
  -6   2   7      778.19      797.55      9.94 o
  -5   2   7      309.01      318.75      6.47 o
  -4   2   7      166.28      171.77      3.23 o
  -3   2   7      582.36      582.51     11.71 o
  -2   2   7      259.15      272.25      4.35 o
  -1   2   7      146.74      159.57      2.64 o
   0   2   7      488.92      504.04      8.26 o
   1   2   7      173.91      185.82      4.50 o
   2   2   7       73.67       73.50      1.65 o
   3   2   7      900.05      954.30     15.48 o
   4   2   7      307.67      320.12      5.21 o
   5   2   7        3.74        4.22      0.49 o
   6   2   7      210.99      205.40      4.08 o
   7   2   7      435.64      493.68     10.46 o
   8   2   7       33.97       30.28      2.70 o
   9   2   7      366.71      397.16     14.07 o
  10   2   7      204.52      199.03     10.34 o
 -11   3   7        0.04        2.59      1.28 o
 -10   3   7        1.32        4.27      1.36 o
  -9   3   7       15.68       12.66      1.32 o
  -8   3   7       15.27       13.52      2.01 o
  -7   3   7       49.36       45.79      1.12 o
  -6   3   7       22.16       19.12      3.04 o
  -5   3   7       96.54       87.38      2.14 o
  -4   3   7       45.83       48.63      2.05 o
  -3   3   7        3.34        2.86      1.40 o
  -2   3   7       60.41       60.97      2.08 o
  -1   3   7       46.99       50.53      1.18 o
   0   3   7       51.21       50.22      1.30 o
   1   3   7       66.19       66.51      1.75 o
   2   3   7       37.04       38.55      1.68 o
   3   3   7       25.55       24.05      1.30 o
   4   3   7       26.43       24.81      1.27 o
   5   3   7       77.16       76.80      1.61 o
   6   3   7        4.26        3.66      0.74 o
   7   3   7        2.22        2.63      0.99 o
   8   3   7       38.35       29.11      1.75 o
  -9   4   7       56.24       49.50      6.16 o
  -8   4   7       21.75       17.48      1.50 o
  -7   4   7        0.59        0.08      1.21 o
  -6   4   7      327.76      357.37     11.84 o
  -5   4   7      244.71      249.09      5.85 o
  -4   4   7       31.80       35.04      1.80 o
  -3   4   7      139.43      145.82      3.63 o
  -2   4   7       53.72       53.87      3.16 o
  -1   4   7        8.97       15.55      2.24 o
   0   4   7       31.96       36.37      1.33 o
   1   4   7       16.47       16.05      1.15 o
   2   4   7       19.86       19.17      1.86 o
   3   4   7      170.49      172.18      4.63 o
   4   4   7       51.56       47.22      3.27 o
   5   4   7       58.12       50.20      2.45 o
   6   4   7        0.93        1.39      1.03 o
  -5   5   7       48.97       45.38      2.71 o
  -4   5   7      277.86      294.33     10.84 o
  -3   5   7       13.94       16.12      3.44 o
  -2   5   7      167.15      165.05      7.59 o
  -1   5   7      343.97      351.38     18.53 o
   0   5   7       71.94       76.68      3.60 o
   1   5   7      187.79      168.83      8.93 o
   2   5   7      300.07      304.76     14.16 o
   3   5   7       32.52       33.10      2.14 o
 -12   0   8      262.43      263.38     12.23 o
 -11   0   8       45.23       47.88      3.00 o
 -10   0   8      668.49      696.50     21.12 o
  -9   0   8      284.29      262.40      5.96 o
  -8   0   8       29.36       29.19      1.91 o
  -7   0   8      464.53      469.92     14.22 o
  -6   0   8      207.03      207.96      5.12 o
  -5   0   8       72.33       55.07      1.24 o
  -4   0   8      100.59      114.17      3.10 o
  -3   0   8      383.30      371.85      6.24 o
  -2   0   8       99.44      106.85      2.83 o
  -1   0   8      236.50      248.21      6.52 o
   0   0   8      519.90      535.90     17.65 o
   1   0   8      336.75      352.19      5.78 o
   2   0   8      535.42      578.72     13.17 o
   3   0   8      137.91      150.85      4.32 o
   4   0   8      126.34      124.64      2.72 o
   5   0   8      200.23      210.48      6.43 o
   6   0   8      244.11      249.16      5.76 o
   7   0   8       77.00       68.35      2.40 o
   8   0   8      395.66      394.94     26.04 o
   9   0   8       13.63       14.91      1.49 o
 -12   1   8       25.54       24.71      2.35 o
 -11   1   8      141.99      148.92      5.01 o
 -10   1   8      146.53      149.77      8.95 o
  -9   1   8       48.17       47.93      2.46 o
  -8   1   8      143.98      145.09      2.57 o
  -7   1   8       32.33       28.50      1.27 o
  -6   1   8       26.69       25.59      0.97 o
  -5   1   8      410.35      424.79      5.96 o
  -4   1   8       72.65       70.33      1.39 o
  -3   1   8       67.78       69.35      1.16 o
  -2   1   8      125.89      126.51      3.61 o
  -1   1   8       38.81       43.93      1.04 o
   0   1   8       48.46       53.18      1.22 o
   1   1   8       55.38       62.08      1.93 o
   2   1   8        1.18        2.29      0.35 o
   3   1   8       40.02       39.62      1.07 o
   4   1   8       91.74       95.20      1.56 o
   5   1   8        1.22        1.36      0.45 o
   6   1   8        3.73        2.85      0.64 o
   7   1   8       16.24       17.86      1.63 o
   8   1   8        3.25        3.47      0.79 o
   9   1   8       63.23       58.53      2.82 o
 -11   2   8       11.11        8.10      2.38 o
 -10   2   8      108.21      116.80      4.31 o
  -9   2   8        9.84        7.30      1.01 o
  -8   2   8       36.80       34.64      2.15 o
  -7   2   8       27.13       22.93      1.65 o
  -6   2   8        1.25        0.49      0.29 o
  -5   2   8        7.57        6.18      1.33 o
  -4   2   8        4.09        5.53      0.86 o
  -3   2   8        9.03        3.76      1.17 o
  -2   2   8       58.78       54.37      2.21 o
  -1   2   8       24.25       24.46      1.20 o
   0   2   8       79.46       78.70      2.09 o
   1   2   8       99.48      101.75      2.06 o
   2   2   8       95.42       98.91      2.17 o
   3   2   8       14.14       13.84      1.25 o
   4   2   8       51.40       46.99      1.21 o
   5   2   8       37.55       33.93      1.15 o
   6   2   8       62.78       51.44      1.69 o
   7   2   8        8.68        7.56      1.40 o
   8   2   8       97.00       80.16      6.17 o
  -9   3   8       89.61       88.20      7.12 o
  -8   3   8      223.37      218.74      6.87 o
  -7   3   8       25.43       23.21      2.72 o
  -6   3   8       77.98       79.79      2.12 o
  -5   3   8      924.21      969.57     20.52 o
  -4   3   8      128.23      136.98      6.17 o
  -3   3   8      234.03      236.60      5.68 o
  -2   3   8      244.66      256.02      5.33 o
  -1   3   8       32.41       37.62      1.78 o
   0   3   8      182.94      200.29      3.85 o
   1   3   8      177.00      185.50      3.52 o
   2   3   8        0.90        1.77      1.66 o
   3   3   8      159.76      162.70      4.62 o
   4   3   8      212.70      221.25      5.83 o
   5   3   8        3.23        2.06      0.81 o
   6   3   8        5.00        4.73      0.73 o
   7   3   8       34.30       33.23      2.70 o
  -7   4   8      225.84      237.03      8.34 o
  -6   4   8      176.68      179.90     14.75 o
  -5   4   8        1.18       -0.67      1.08 o
  -4   4   8      113.91      111.40      3.61 o
  -3   4   8      198.35      207.41      7.48 o
  -2   4   8        1.47        3.22      1.62 o
  -1   4   8      129.72      136.68      4.31 o
   0   4   8       73.52       77.49      3.86 o
   1   4   8        4.20        0.26      2.92 o
   2   4   8       81.38       83.13      3.79 o
   3   4   8       43.15       45.03      1.90 o
   4   4   8        0.48       -0.33      1.01 o
 -10   1   9      312.57      327.67     17.34 o
  -9   1   9      296.68      315.72     18.08 o
  -8   1   9       38.35       39.20      1.24 o
  -7   1   9      307.53      294.85      8.36 o
  -6   1   9      119.19      109.16      2.68 o
  -5   1   9       42.10       36.64      1.81 o
  -4   1   9      151.47      160.48      5.61 o
  -3   1   9       92.62       91.24      2.95 o
  -2   1   9       39.24       41.94      2.09 o
  -1   1   9      576.48      597.22     10.83 o
   0   1   9      144.28      161.46      4.32 o
   1   1   9       50.25       54.57      1.01 o
   2   1   9       25.71       27.10      0.69 o
   3   1   9      409.19      424.47      6.46 o
   4   1   9       23.47       17.92      1.78 o
   5   1   9      322.19      322.29      7.64 o
   6   1   9      195.39      191.22      4.81 o
   7   1   9       48.28       39.91      1.52 o
  -9   2   9        6.09        4.51      1.62 o
  -8   2   9      271.64      268.27     11.59 o
  -7   2   9        0.82        0.66      0.41 o
  -6   2   9      187.39      186.49      5.36 o
  -5   2   9      370.01      382.05      7.30 o
  -4   2   9      309.29      322.66      6.88 o
  -3   2   9      209.02      217.93      5.33 o
  -2   2   9      605.72      629.27     11.34 o
  -1   2   9       25.94       35.68      2.72 o
   0   2   9      189.69      200.66      6.20 o
   1   2   9      678.17      742.42     18.54 o
   2   2   9       58.91       61.79      2.21 o
   3   2   9      263.35      264.21      7.43 o
   4   2   9      427.72      439.51     11.44 o
   5   2   9       88.02       87.63      3.30 o
   6   2   9       77.06       63.08      2.41 o
  -8   3   9        0.88        0.33      4.05 o
  -7   3   9        8.83       10.10      1.78 o
  -6   3   9       43.30       39.80      4.35 o
  -5   3   9        7.21        3.87      0.90 o
  -4   3   9       91.86       81.66      3.15 o
  -3   3   9       34.19       33.41      1.82 o
  -2   3   9        1.04        0.17      1.81 o
  -1   3   9       44.66       46.29      1.86 o
   0   3   9       66.52       64.91      1.85 o
   1   3   9       37.05       31.83      3.15 o
   2   3   9      138.74      129.35      5.83 o
   3   3   9       25.79       21.91      2.10 o
   4   3   9        1.86        0.71      3.20 o
  -4   4   9      282.53      279.47     10.02 o
  -3   4   9       11.89        9.49      1.24 o
  -2   4   9      168.74      170.56      5.38 o
  -1   4   9        1.37        6.30      7.06 o
   0   4   9       41.37       40.14      3.53 o
   1   4   9      151.79      123.89      7.72 o
  -8   0  10      212.12      211.62     20.63 o
  -7   0  10      156.93      155.11     13.17 o
  -6   0  10      251.73      259.01     12.62 o
  -5   0  10       36.83       35.20      1.78 o
  -4   0  10      118.11      122.32      4.63 o
  -3   0  10      153.64      168.66      5.19 o
  -2   0  10        1.05        2.04      2.75 o
  -1   0  10      176.53      167.16      5.01 o
   0   0  10      256.20      268.05      7.88 o
   2   0  10        0.54        1.10      0.95 o
   3   0  10       20.82       19.89      2.12 o
   4   0  10       23.72       22.09      2.16 o
   5   0  10      233.90      231.40      8.34 o
  -8   1  10       18.53       16.47      1.14 o
  -7   1  10       78.27       70.48      2.30 o
  -6   1  10        4.15        5.18      0.74 o
  -5   1  10       48.45       44.35      1.88 o
  -4   1  10       75.96       72.72      2.54 o
  -3   1  10       37.64       33.85      2.01 o
  -2   1  10       73.36       79.02      2.69 o
  -1   1  10       43.48       44.15      1.93 o
   0   1  10        8.78        8.96      0.89 o
   1   1  10       46.36       44.47      2.80 o
   2   1  10       55.49       52.75      1.87 o
   3   1  10       13.54       11.36      0.87 o
   4   1  10       82.89       73.86      4.64 o
   5   1  10       11.99       11.34      0.98 o
  -7   2  10       50.79       48.27      2.42 o
  -6   2  10       27.00       20.51      1.77 o
  -5   2  10        1.28       -0.29      1.05 o
  -4   2  10       23.37       20.95      1.48 o
  -3   2  10       20.12       24.17      1.95 o
  -2   2  10        2.75        3.47      1.04 o
  -1   2  10       65.95       66.57      2.45 o
   0   2  10       28.71       24.72      2.17 o
   1   2  10        0.59        2.11      0.85 o
   2   2  10       11.80       10.75      1.51 o
   3   2  10        0.01       -2.03      1.35 o
   4   2  10        4.25        3.07      1.16 o
  -4   3  10      173.72      163.00      5.12 o
  -3   3  10      104.12      100.04      4.97 o
  -2   3  10      180.38      184.56      5.64 o
  -1   3  10      101.07       98.67      7.46 o
   0   3  10       39.99       33.62      4.39 o
   1   3  10      142.10      146.17      5.70 o
  -5   1  11       15.84       13.72      2.66 o
  -4   1  11       80.99       70.37      2.72 o
  -3   1  11      337.14      323.67      9.19 o
  -2   1  11       65.17       71.79      2.66 o
  -1   1  11      159.82      156.33      4.87 o
   0   1  11      326.54      317.23      9.09 o
   1   1  11       45.06       43.24      2.05 o
 
